# Supplementary material for: Simulation of the Dynamics of Primary Immunodeficiencies in B Cells
Source: Front Immunol. 2018 Aug 2;9:1785. doi: 10.3389/fimmu.2018.01785 (PMC6082931; doi:10.3389/fimmu.2018.01785)
Supplement: Table S3 — SBML qual. The B cell network model in SBML qual format. [file Table_3.xlsx]

## Sheet: Table-S2-ffls
Nodes	No. loops
SYK	5214
PLCG2	5136
LYN	4804
PIP3	4288
PI3K	4288
IP3	4080
CA	4080
PRKCB	3840
BCR	3476
IP3R	3264
GAB1	2948
LAT2	2479
BTK	2461
STIM1	2448
NFKBIA	1920
NFKB1	1920
CARD11	1920
IKK	1920
GRB2	1776
ORAI1	1632
SHC1	1332
NEMO	1280
MAP3K1	1242
MAPK14	1192
ELK1	1166
MAPK3	1166
PIK3AP1	1072
DAG	1056
MAP2K1	1028
RAF1	1027
MAP3K7	960
CBM	960
RAC1	945
NFAT	864
MEF2C	836
CRACR2A	816
KRAS	707
MAP2K4	690
BLNK	642
BCL10	640
CREB1	596
VAV	594
MAP2K6	552
MAPK8	552
ETS1	480
CALM1	480
PDPK1	480
CAMK	480
CaN	480
RAP1A	432
GSK3B	384
CD22	333
DAPP1	321
IKKB	320
RASA1	320
CDC42	297
PIP2_2	288
CD19	287
ATF2	276
JUN	276
AKT1	192
SOS	160
FOXO1	64
MTOR	64
RASGRP3	51
CD40	0
TRAF2	0
TRAF6	0
TAB2	0
MALT1	0
TAB1	0
PYK2B	0
CFL1	0
ARPC2	0
ARPC3	0
CLT	0
RPS6KB1	0
ACTIN	0
WASP	0
IBCR	0
